# Supplementary material for: Genetic association of spikelet abortion with spike, grain, and shoot traits in highly-diverse six-rowed barley
Source: Front Plant Sci. 2022 Nov 21;13:1015609. doi: 10.3389/fpls.2022.1015609 (PMC9719993; doi:10.3389/fpls.2022.1015609)
Supplement: Supplementary file 2 [file Table_1.xlsx]

## Sheet: Supplementary information
Supplementary Tables
Article type: Research article
Genetic association of spikelet abortion with spike, grain, and shoot traits in highly-diverse six-rowed barley
Roop Kamal 1,*, Quddoos H. Muqaddasi 1,♱, and Thorsten Schnurbusch1,2,*
1 Leibniz Institute of Plant Genetics and Crop Plant Research (IPK), Gatersleben, Germany
2 Faculty of Natural Sciences III, Institute of Agricultural and Nutritional Sciences, Martin Luther University Halle-Wittenberg, Halle, Germany
♱ Present address: European Wheat Breeding Center, BASF Agricultural Solutions GmbH, Gatersleben, Germany
* Corresponding authors: kamal@ipk-gatersleben.de; schnurbusch@ipk-gatersleben.de

## Sheet: Table S1_Anova_2018
Table S1: ANOVA for the spike, grain and shoot traits in 2018
Spike traits											Grain traits											Shoot traits
(a) Potential spikelet number (PSN)											(a) Grain number per spike (GNS)											(a) Heading date (HD)
	Df	Sum Sq	Mean Sq	F-value	Pr (>F)	Sig.	σ2	SD.				Df	Sum Sq	Mean Sq	F-value	Pr (>F)	Sig.	σ2	SD.				Df	Sum Sq	Mean Sq	F-value	Pr (>F)	Sig.	σ2	SD.
Genotype	293	275976	942	11.14	<2e-16	***	126.4	11.243			Genotype	284	184143	648	6.187	<2e-16	***	79.32	8.906			Genotype	281	16900	60.14	3.259	5.44e-15	***	25.378	5.038
Replication	1	11454	11454	135.5	<2e-16	***	23.1	4.806			Replication	1	31120	31120	296.965	<2e-16	***	43.22	6.575			Replication	1	202	202.24	10.96	0.00116	**	2.439	1.562
Residuals	1745	147501	85				79.59	8.921			Residuals	1604	168089	105				99.38	9.969			Residuals	156	2879	18.45				19.478	4.413
(b) Final spikelet number (FSN)											(b) Grain length (GL)
	Df	Sum Sq	Mean Sq	F-value	Pr (>F)	Sig.	σ2	SD.				Df	Sum Sq	Mean Sq	F-value	Pr (>F)	Sig.	σ2	SD.
Genotype	290	163100	562	17.48	<2e-16	***	69.608	8.3434			Genotype	284	7302	25.712	40.55	<2e-16	***	3.6528	1.9112
Replication	1	4608	4608	143.22	<2e-16	***	9.303	30.5			Replication	1	29	29.447	46.44	1.33e-11	***	0.1366	0.3696
Residuals	1876	60353	32				29.963	5.474			Residuals	1604	1017	0.634				0.5672	0.7531
(c) Spike length (SL)											(c) Grain width (GWi)
	Df	Sum Sq	Mean Sq	F-value	Pr (>F)	Sig.	σ2	SD.				Df	Sum Sq	Mean Sq	F-value	Pr (>F)	Sig.	σ2	SD.
Genotype	287	3940	13.73	12.37	<2e-16	***	1.63	12.8			Genotype	284	106.21	0.374	11.259	<2e-16	***	0.0525289	0.22919
Replication	1	74	73.57	66.29	7.05e-16	***	0.23	0.48			Replication	1	0.05	0.0547	1.648	0.199	ns	0.0002506	0.01583
Residuals	1863	2067	1.11	4.96			1.02	1.01			Residuals	1604	53.38	0.0332				0.0330356	0.18176
(d) Spike weight (SW)											(d) Grain area (GA)
	Df	Sum Sq	Mean Sq	F-value	Pr (>F)	Sig.	σ2	SD.				Df	Sum Sq	Mean Sq	F-value	Pr (>F)	Sig.	σ2	SD.
Genotype	287	999.6	3.48	7.86	<2e-16	***	0.42	0.64			Genotype	284	45946	161.78	35.73	<2e-16	***	23.0549	4.8015
Replication	1	82.2	82.17	185.37	<2e-16	***	0.13	0.36			Replication	1	205	204.57	45.19	2.48e-11	***	0.5781	0.7604
Residuals	1867	827.6	0.44				0.41	0.64			Residuals	1604	7262	4.53				4.3103	2.0761
(e) Awn length (AL)											(e) Grain weight (GWe)
	Df	Sum Sq	Mean Sq	F-value	Pr (>F)	Sig.	σ2	SD.				Df	Sum Sq	Mean Sq	F-value	Pr (>F)	Sig.	σ2	SD.
Genotype	283	759	2.68	4.222	<2e-16	***	1.05	1.07			Genotype	284	831.4	2.93	9.541	<2e-16	***	0.39766	0.6306
Replication	1	54.9	54.94	86.497	<2e-16	***	0.21	0.46			Replication	1	54.1	54.14	176.438	<2e-16	***	0.07521	0.2743
Residuals	263	167.1	0.64				0.64	0.79			Residuals	1601	491.2	0.31				0.29628	0.5443
											(f) Thousand-grain weight (TGW)
												Df	Sum Sq	Mean Sq	F-value	Pr (>F)	Sig.	σ2	SD.
											Genotype	284	206402	726.8	11.912	<2e-16	***	104.175	10.2066
											Replication	1	203	203	3.328	0.0683	.	0.4602	0.6784
											Residuals	1601	97682	61				60.8168	7.7985
Df = Degree of freedom; Sq = squares; Sig = significance codes; σ2 = variance; SD = standard deviation; ***, **,*, and . = significant at the 0.001, 0.01, 0.5 and 1 probability level , respectively; ns = nonsignificant association.
potential spikelet number (PSN), final spikelet number (FSN), spikelet abortion (SA in %), spike length (SL in cm), spike weight (SW in g), spike density (SD) and awn length (AL). Grain traits represented by the yellow horizontal line includes grain number per spike (GNS), grain length (GL in cm), grain width (GWi in cm), grain area (GA in cm2), grain weight (GWe in g), grain set (GS in %), thous…

## Sheet: Table S2_Anova_2019
Table S2: ANOVA for the spike, grain and shoot traits in 2019
Spike traits											Grain traits											Shoot traits
(a) Potential spikelet number (PSN)											(a) Grain number per spike (GNS)											(a) Heading date (HD)
	Df	Sum Sq	Mean Sq	F-value	Pr (>F)	Sig.	σ2	SD.				Df	Sum Sq	Mean Sq	F-value	Pr (>F)	Sig.	σ2	SD.				Df	Sum Sq	Mean Sq	F-value	Pr (>F)	Sig.	σ2	SD.
Genotype	422	494065	1170.8	37.237	< 2e-16	***	131.753	11.4784			Genotype	416	322682	776	14.01	<2e-16	***	84.782	9.208			Genotype	412	37607	91.28	23.228	<2e-16	***	31.1822	5.5841
Replication	1	111	111.1	3.534	0.0602	.	2.9231	1.7097			Replication	1	8489	84889	153.35	<2e-16	***	4.095	2.024			Replication	1	6	5.59	1.423	0.233	ns	0.01985	0.1409
Replication:block	1	1391	1391.4	44.254	3.37e-11	***	0.1871	0.4326			Replication:block	1	2239	2239	40.44	2.31e-10	***	3.499	1.8781			Replication:block	1	0	0	0.001	0.981	ns	0.12769	0.3573
Residuals	3285	103285	31.4				29.603	5.4409			Residuals	3253	180081	55				52.934	7.276			Residuals	802	3152	3.93				3.79026	1.9469
(b) Final spikelet number (FSN)											(b) Grain length (GL)											(b) Plant height (PH)
	Df	Sum Sq	Mean Sq	F-value	Pr (>F)	Sig.	σ2	SD.				Df	Sum Sq	Mean Sq	F-value	Pr (>F)	Sig.	σ2	SD.				Df	Sum Sq	Mean Sq	F-value	Pr (>F)	Sig.	σ2	SD.
Genotype	416	263064	632.4	33.81	< 2e-16	***	72.1773	8.4957			Genotype	416	8920	21.49	57.73	<2e-16	***	2.43436	1.5602			Genotype	417	562697	1349	62.76	< 2e-16	***	149.652	12.233
Replication	1	1126	1125.7	60.19	1.14e-14	***	3.3305	1.825			Replication	1	207	207.49	556.56	<2e-16	***	0.0719	0.2681			Replication	1	4261	4261	198.15	< 2e-16	***	1.875	1.369
Replication:block	1	106	106.2	5.68	0.0172	*	0.4047	0.6362			Replication:block	1	8	8.07	21.68	3.35e-06	***	0.08488	0.2913			Replication:block	1	978	978	45.49	1.8e-11	***	4.957	2.226
Residuals	3280	61346	18.7				16.3325	4.0414			Residuals	3253	1211	0.37				0.32329	0.5686			Residuals	3288	70699	22				18.031	4.246
(c) Spike length (SL)											(c) Grain width (GWi)											(b) Plant height (PH)
	Df	Sum Sq	Mean Sq	F-value	Pr (>F)	Sig.	σ2	SD.				Df	Sum Sq	Mean Sq	F-value	Pr (>F)	Sig.	σ2	SD.				Df	Sum Sq	Mean Sq	F-value	Pr (>F)	Sig.	σ2	SD.
Genotype	416	5216	12.539	30.51	<2e-16	***	1.39	1.18			Genotype	416	164.61	0.3952	24.408	<2e-16	***	0.0432739	0.20802			Genotype	416	1042.8	2.5068	20.273	<2e-16	***	0.282332	0.53135
Replication	1	17	17.207	41.87	1.12e-10	***	0.03	0.18			Replication	1	0.58	0.5803	35.836	2.38e-09	***	0.0011381	0.03374			Replication	1	2.7	2.6868	21.729	3.27e-06	***	0.009449	0.09721
Replication:block	1	0	0.016	0.038	0.845	ns	0.01	0.09			Replication:block	1	0.02	0.0239	1.478	0.224	ns	0.0002057	0.01434			Replication:block	1	0	0.0058	0.047	0.829	ns	0.002526	0.05026
Residuals	3274	1346	0.411				0.38	0.62			Residuals	3253	52.67	0.0162				0.01539	0.12406			Residuals	3275	405	0.1237				0.115441	0.33977
(d) Spike weight (SW)											(d) Grain area (GA)
	Df	Sum Sq	Mean Sq	F-value	Pr (>F)	Sig.	σ2	SD.				Df	Sum Sq	Mean Sq	F-value	Pr (>F)	Sig.	σ2	SD.
Genotype	416	1157.8	2.783	18.3	<2e-16	***	0.299153	0.54695			Genotype	416	65764	158.09	61.9	<2e-16	***	17.8316	4.2227
Replication	1	14.3	14.281	93.89	<2e-16	***	0.009993	0.09996			Replication	1	234	233.9	91.58	<2e-16	***	0.3536	0.5947
Replication:block	1	3	30.006	19.77	9.04e-06	***	0.005775	0.07599			Replication:block	1	44	44.02	17.24	3.38e-05	***	0.091	0.3017
Residuals	3276	498.3	0.152				0.145666	0.38166			Residuals	3253	8308	2.55				2.3139	1.5212
(e) Awn length (AL)											(e) Grain weight (GWe)
	Df	Sum Sq	Mean Sq	F-value	Pr (>F)	Sig.	σ2	SD.				Df	Sum Sq	Mean Sq	F-value	Pr (>F)	Sig.	σ2	SD.
Genotype	416	3772	9.066	21.101	<2e-16	***	0.979139	0.98951			Genotype	416	1032.5	2.482	17.84	<2e-16	***	0.271742	0.52129
Replication	1	2	1.842	4.287	0.0385	*	0.034415	0.18551			Replication	1	12.7	12.683	91.15	<2e-16	***	0.00867	0.09311
Replication:block	1	11	10.789	25.111	5.7e-07	***	0.001322	0.03636			Replication:block	1	3.6	3.581	25.74	4.31e-07	***	0.005318	0.07292
Residuals	3272	1406	0.43				0.406749	0.63777			Residuals	3252	452.5	0.139				0.133697	0.36565
											(f) Thousand-grain weight (TGW)
												Df	Sum Sq	Mean Sq	F-value	Pr (>F)	Sig.	σ2	SD.
											Genotype	416	250288	601.7	33.209	<2e-16	***	68.1379	8.2546
											Replication	1	101	101	5.577	0.0183	*	1.12343	1.0599
											Replication:block	1	39	38.9	2.145	0.1432	ns	0.04788	0.2188
											Residuals	3252	58917	18.1				17.3135	4.1609
Df = Degree of freedom; Sq = squares; Sig = significance codes; σ2 = variance; SD = standard deviation; ***, **,*, and . = significant at the 0.001, 0.01, 0.5 and 1 probability level , respectively; ns = nonsignificant association.

## Sheet: Table S3_Anova_2020
Table S3: ANOVA for the spike, grain and shoot traits in 2020
Spike traits											Grain traits											Shoot traits
(a) Potential spikelet number (PSN)											(a) Grain number per spike (GNS)											(a) Heading date (HD)
	Df	Sum Sq	Mean Sq	F-value	Pr (>F)	Sig.	σ2	SD.				Df	Sum Sq	Mean Sq	F-value	Pr (>F)	Sig.	σ2	SD.				Df	Sum Sq	Mean Sq	F-value	Pr (>F)	Sig.	σ2	SD.
Genotype	416	48803	1173.1	63.87	<2e-16	***	131.35	11.46			Genotype	416	405759	975	14.91	<2e-16	***	106.846	10.3366			Genotype	416	26718	64.23	4.89	<2e-16	***	17.28	4.16
Replication	1	12	12	0.65	0.42	ns	–	–			Replication	1	446	446	6.82	0.00906	**	3.8133	1.9528			Replication	1	8	7.74	0.589	0.443	ns	0.04	0.2
Replication:block	1	3	3.2	0.17	0.68	ns	1.25	1.12			Replication:block	1	4759	4759	72.77	<2e-16	***	0.5676	0.7534			Replication:block	1	3	3.1	0.236	0.627	ns	1.67	0.41
Residuals	3259	59854	18.4				17.4	4.17			Residuals	3208	209808	65				63.7102	7.9819			Residuals	824	10822	13.13				12.93	3.59
(b) Final spikelet number (FSN)											(b) Grain length (GL)											(b) Plant height (PH)
	Df	Sum Sq	Mean Sq	F-value	Pr (>F)	Sig.	σ2	SD.				Df	Sum Sq	Mean Sq	F-value	Pr (>F)	Sig.	σ2	SD.				Df	Sum Sq	Mean Sq	F-value	Pr (>F)	Sig.	σ2	SD.
Genotype	416	309617	744.3	88.86	<2e-16	***	83.42	9.13			Genotype	416	9120	21.92	38.561	<2e-16	***	2.46221	1.5691			Genotype	416	502014	1207	93	<2e-16	***	134.74	11.61
Replication	1	1115	1115.4	133.16	<2e-16	***	0.74	0.86			Replication	1	89	88.63	155.898	<2e-16	***	0.07393	0.2719			Replication	1	5077	5077	391.25	<2e-16	***	2.14	1.46
Replication:block	1	86	185.6	510.22	0.001	**	0.8	0.89			Replication:block	1	0	0.03	0.047	0.828	ns	0.0342	0.1849			Replication:block	1	343	343	26.44	2.88e-07	***	2.09	1.45
Residuals	3310	27724	8.4				7.57	2.75			Residuals	3208	1824	0.57				0.51413	0.717			Residuals	3310	42953	13				11.34	3.37
(c) Spike length (SL)											(c) Grain width (GWi)											(c) Culm dry weight (CDW)
	Df	Sum Sq	Mean Sq	F-value	Pr (>F)	Sig.	σ2	SD.				Df	Sum Sq	Mean Sq	F-value	Pr (>F)	Sig.	σ2	SD.				Df	Sum Sq	Mean Sq	F-value	Pr (>F)	Sig.	σ2	SD.
Genotype	416	5396	12.97	49.52	<2e-16	***	1.42	1.19			Genotype	416	141.07	0.3391	17.058	<2e-16	***	0.037267	0.19305			Genotype	416	1117.8	2.69	29.11	<2e-16	***	0.293744	0.54198
Replication	1	25	24.59	93.89	<2e-16	***	0.01	0.11			Replication	1	0.16	0.16	8.05	0.00458	**	0.0011495	0.0339			Replication	1	77.9	77.88	843.69	<2e-16	***	0.007097	0.08424
Replication:block	1	25	21.15	96.02	<2e-16	***	0.03	0.18			Replication:block	1	0.11	0.114	5.737	0.01667	*	0.0005314	0.02305			Replication:block	1	0	0	0.02	0.887	ns	0.031747	0.17818
Residuals	3293	863	0.26				0.24	0.49			Residuals	3208	63.78	0.0199				0.0187078	0.13678			Residuals	3293	304	0.09				0.086757	0.29455
(d) Spike weight (SW)											(d) Grain area (GA)
	Df	Sum Sq	Mean Sq	F-value	Pr (>F)	Sig.	σ2	SD.				Df	Sum Sq	Mean Sq	F-value	Pr (>F)	Sig.	σ2	SD.
Genotype	416	1148.3	2.7604	15.14	<2e-16	***	0.291153	0.53959			Genotype	416	58938	141.7	41.476	<2e-16	***	15.9511	3.9939
Replication	1	1.9	1.8733	10.275	0.00136	**	0.004992	0.07065			Replication	1	516	516.4	151.179	<2e-16	***	0.3687	0.6072
Replication:block	1	1.6	1.5618	8.566	0.00345	**	0.003981	0.0631			Replication:block	1	11	11.1	3.245	0.0717	.	0.2322	0.4819
Residuals	3299	601.5	0.1823				0.176646	0.42029			Residuals	3208	10958	3.4				3.1285	1.7687
(e) Awn length (AL)											(e) Grain weight (GWe)
	Df	Sum Sq	Mean Sq	F-value	Pr (>F)	Sig.	σ2	SD.				Df	Sum Sq	Mean Sq	F-value	Pr (>F)	Sig.	σ2	SD.
Genotype	416	4659	11.2	22.791	<2e-16	***	1.2006	1.09572			Genotype	416	1212.4	2.915	16.72	<2e-16	***	0.32068	0.56629
Replication	1	2	1.607	3.269	0.0707	.	0.02529	0.15904			Replication	1	3.2	3.191	18.31	1.93e-05	***	0.006685	0.08176
Replication:block	1	9	8.931	18.173	2.07e-05	***	0.00277	0.05263			Replication:block	1	7.5	7.494	43	6.35e-11	***	0.003545	0.05954
Residuals	3281	1612	0.491				0.47341	0.68805			Residuals	3206	558.7	0.174				0.169995	0.4123
											(f) Thousand-grain weight (TGW)
												Df	Sum Sq	Mean Sq	F-value	Pr (>F)	Sig.	σ2	SD.
											Genotype	416	252222	606.3	25.66	<2e-16	***	68.4817	8.2754
											Replication	1	541	540.5	22.88	1.86-06	***	1.2002	1.0955
											Replication:block	1	0	0	0	0.994		0.5915	0.7691
											Residuals	3206	75746	23.6				22.4649	4.7397
Df = Degree of freedom; Sq = squares; Sig = significance codes; σ2 = variance; SD = standard deviation; ***, **,*, and . = significant at the 0.001, 0.01, 0.5 and 1 probability level , respectively; ns = nonsignificant association.

## Sheet: Table S4_Across-year anova
Table S4: Across years ANOVA for the spike, grain and shoot traits
Spike traits											Grain traits											Shoot traits
(a) Potential spikelet number (PSN)											(a) Grain number per spike (GNS)											(a) Heading date (HD)
	Df	Sum Sq	Mean Sq	F-value	Pr (>F)	Sig.	σ2	SD.				Df	Sum Sq	Mean Sq	F-value	Pr (>F)	Sig.	σ2	SD.				Df	Sum Sq	Mean Sq	F-value	Pr (>F)	Sig.	σ2	SD.
Genotype	416	903668	2172	86.813	<2e-16	***	115.45	10.75			Genotype	416	577318	1388	22.65	<2e-16	***	60.67	7.79			Genotype	416	51960	125	14.54	<2e-16	***	17.65	4.2
Year	1	11411	11411	456.023	<2e-16	***	3.05	1.75			Year	1	47740	47740	779.35	<2e-16	***	12.61	3.55			Year	1	28171	28171	3280.42	<2e-16	***	22.93	4.79
Genotype × Year	416	63298	152	6.081	<2e-16	***	14.68	3.83			Genotype × Year	416	149917	360	5.88	<2e-16	***	35.32	5.94			Genotype × Year	411	11335	28	3.21	<2e-16	***	6.43	2.56
Year × Replication × Block	1	614	614	24.531	7.57e-07	***	2.17	1.47			Year × Replication × Block	1	9857	9857	160.91	<2e-16	***	5.65	2.38			Year × Replication × Block	1	1	1	0.1	0.75	ns	0.15	0.39
Residuals	6507	162822	25				23.49	4.85			Residuals	6464	395965	61				58.29	7.63			Residuals	1629	13989	9				8.45	2.91
(b) Final spikelet number (FSN)											(b) Grain length (GL)											(b) Plant height (PH)
	Df	Sum Sq	Mean Sq	F-value	Pr (>F)	Sig.	σ2	SD.				Df	Sum Sq	Mean Sq	F-value	Pr (>F)	Sig.	σ2	SD.				Df	Sum Sq	Mean Sq	F-value	Pr (>F)	Sig.	σ2	SD.
Genotype	416	551552	1325.8	95.553	<2e-16	***	72.97	8.54			Genotype	416	17329	41.7	84.59	<2e-16	***	2.27	1.51			Genotype	416	1018391	2448	130.74	<2e-16	***	132.94	11.53
Year	1	417	417.5	30.088	4.28e-08	***	0.06	0.25			Year	1	1294	1293.5	2626.71	<2e-16	***	0.35	0.59			Year	1	33421	33421	1784.8	<2e-16	***	8.92	2.99
Genotype × Year	416	21183	50.9	3.67	<2e-16	***	4.69	2.17			Genotype × Year	416	767	1.8	3.74	<2e-16	***	0.17	0.41			Genotype × Year	416	44259	106	5.68	<2e-16	***	9.63	3.1
Year × Replication × Block	1	22	21.8	1.573	0.21	ns	2.42	1.56			Year × Replication × Block	1	156	155.7	316.11	<2e-16	***	0.11	0.33			Year × Replication × Block	1	613	613	32.74	1.1e-08	***	5.07	2.25
Residuals	6593	91482	13.9				11.97	3.46			Residuals	6464	3183	0.5				0.42	0.64			Residuals	6593	123454	19				14.69	3.83
(c) Spikelet abortion											(c) Grain width (GWi)											(c) Culm dry weight (CDW)
	Df	Sum Sq	Mean Sq	F-value	Pr (>F)	Sig.	σ2	SD.				Df	Sum Sq	Mean Sq	F-value	Pr (>F)	Sig.	σ2	SD.				Df	Sum Sq	Mean Sq	F-value	Pr (>F)	Sig.	σ2	SD.
Genotype	416	30293	73	5.09	<2e-16	***	22.69	4.76			Genotype	416	273.38	0.66	36.21	<2e-16	***	0.03	0.18			Genotype	416	1946.8	4.68	39.32	<2e-16	***	0.24	0.21
Year	1	3627	3627	253.55	<2e-16	***	7.72	2.78			Year	1	2.69	2.69	148.13	<2e-16	***	0.00069	0.03			Year	1	94.9	94.9	797.4	<2e-16	***	0.03	0.16
Residual	673	9628	14				13.63	3.69			Genotype × Year	416	32	0.08	4.24	<2e-16	***	0.0069	0.08			Genotype × Year	416	210.4	0.51	4.43	<2e-16	***	0.04	0.21
											Year × Replication × Block	1	0	0.007	0.09	0.76	ns	0.0013	0.04			Year × Replication × Block	1	7.5	7.51	63.04	2.34e-15	***	0.02	0.14
											Residuals	6464	117.32	0.02				0.02	0.13			Residuals	6571	782	0.12				0.1	0.32
(d) Spike length (SL)
	Df	Sum Sq	Mean Sq	F-value	Pr (>F)	Sig.	σ2	SD.
Genotype	416	9907	23.8	68.94	<2e-16	***	1.25	1.11			(d) Grain area (GA)
Year	1	351	350.6	1014.88	<2e-16	***	0.09	0.31				Df	Sum Sq	Mean Sq	F-value	Pr (>F)	Sig.	σ2	SD.
Genotype × Year	416	713	1.7	4.96	<2e-16	***	0.15	0.39			Genotype	416	119189	287	94.59	<2e-16	***	15.57	3.97
Year × Replication × Block	1	6	5.6	16.11	6.06e-05	***	0.04	0.21			Year	1	4139	4139	1366.39	<2e-16	***	1.13	1.06
Residuals	6570	2270	0.3				0.31	0.56			Genotype × Year	416	5660	14	4.49	<2e-16	***	1.32	1.15
											Year × Replication × Block	1	493	493	162.71	<2e-16	***	0.45	0.67
											Residuals	6464	19579	3				2.73	1.65
(e) Spike weight (SW)
	Df	Sum Sq	Mean Sq	F-value	Pr (>F)	Sig.	σ2	SD.
Genotype	416	1939.2	4.66	27.58	<2e-16	***	0.21	0.46			(e) Grain weight (GWe)
Year	1	127.3	127.25	752.94	<2e-16	***	0.03	0.18				Df	Sum Sq	Mean Sq	F-value	Pr (>F)	Sig.	σ2	SD.
Genotype × Year	416	361.9	0.87	5.148	<2e-16	***	0.08	0.28			Genotype	416	1853.3	4.46	28.06	<2e-16	***	0.21	0.45
Year × Replication × Block	1	8.7	8.75	51.76	6.96e-13	***	0.01	0.11			Year	1	118.1	118.14	744.13	<2e-16	***	0.03	0.18
Residuals	6578	1111.7	0.17								Genotype × Year	416	387.1	0.93	5.86	<2e-16	***	0.09	0.3
											Year × Replication × Block	1	12.4	12.41	78.19	<2e-16	***	0.01	0.11
											Residuals	6461	1025.8	0.16				0.15	0.39
(f) Spike density (SD)
	Df	Sum Sq	Mean Sq	F-value	Pr (>F)	Sig.	σ2	SD.
Genotype	416	244.75	0.59	19.67	<2e-16	***	0.22	0.47			(f) Grain fertility (GF)
Year	1	16.7	16.69	558.29	<2e-16	***	0.03	0.16				Df	Sum Sq	Mean Sq	F-value	Pr (>F)	Sig.	σ2	SD.
Residual	674	20.16	0.03				0.03	0.17			Genotype	416	166718	401	3.13	<2e-16	***	111.54	10.56
											Year	1	3481	3481	27.19	2.46e-07	***	20.35	4.51
											Residual	672	86041	128				108.74	10.43
(g) Awn length (AL)
	Df	Sum Sq	Mean Sq	F-value	Pr (>F)	Sig.	σ2	SD.
Genotype	416	7811	18.78	40.47	<2e-16	***	0.98	0.99			(g) Thousand-grain weight (TGW)
Year	1	5	5.33	11.46	0.000706	***	0.00069	0.03				Df	Sum Sq	Mean Sq	F-value	Pr (>F)	Sig.	σ2	SD.
Genotype × Year	416	621	1.49	3.22	<2e-16	***	0.11	0.34			Genotype	416	456235	1096.7	52.48	<2e-16	***	57.31	3.31
Year × Replication × Block	1	0	0.1	0.22	0.64	ns	0.03	0.17			Year	1	290	290.2	13.88	0.000196	***	0.05	7.57
Residuals	6556	3041	0.46				0.44	0.66			Genotype × Year	416	46157	111	5.31	<2e-16	***	10.93	1.14
											Year × Replication × Block	1	323	322.7	15.44	8.6e-05	***	1.31	0.23
											Residuals	6461	135021	20.9				19.91	4.46
Df = Degree of freedom; Sq = squares; Sig = significance codes; σ2 = variance; SD = standard deviation; ***, **,*, and . = significant at the 0.001, 0.01, 0.5 and 1 probability level , respectively; ns = nonsignificant association.

## Sheet: Table S5_regression_analyses
Table S5: Comparison between linear, quadratic and generalised additive model (GAM) to study the relationship between each investigated trait and spikelet abortion
Dependent trait	Independent trait	Linear model (m1)	Quadratic model (m2)	GAM model (m3)	P-value for m1 vs m2 anova	Description	P-value for m1 vs m3 anova	Description	P-value for m2 vs m3 anova	Description
		R2	R2	R2
Spike traits
SA	PSN	0.0002	0.0048	0.035	0.17	Accept H0, no significant difference between m1 and m2	0.0015	Reject H0, m3 performs better than m1	0.0015	Reject H0, m3 performs better than m2
SA	FSN	0.35	0.36	0.35	0.28	Accept H0, no significant difference between m1 and m2	0.12	Accept H0, no significant difference between m1 and m3	0.48	Accept H0, no significant difference between m2 and m3
SA	SL	0.036	0.049	0.056	0.014	Reject H0, m2 performs better than m1	0.003	Reject H0, m3 performs better than m1	0.019	Reject H0, m3 performs better than m2
SA	SW	0.016	0.016	0.013	0.73	Accept H0, no significant difference between m1 and m2	4.09e-07	Reject H0, m3 performs better than m1	0.73	Accept H0, no significant difference between m2 and m3
SA	SD	0.103	0.12	0.14	0.018	Reject H0, m2 performs better than m1	0.00056	Reject H0, m3 performs better than m1	0.0026	Reject H0, m3 performs better than m2
SA	AL	0.12	0.12	0.13	0.89	Accept H0, no significant difference between m1 and m2	0.009	Reject H0, m3 performs better than m1	0.003	Reject H0, m3 performs better than m2
Grain traits
SA	GNS	0.09	0.11	0.13	0.003	Reject H0, m2 performs better than m1	9.42e-05	Reject H0, m3 performs better than m1	0.0018	Reject H0, m3 performs better than m2
SA	GL	0.14	0.16	0.17	0.01	Reject H0, m2 performs better than m1	0.003	Reject H0, m3 performs better than m1	0.02	Reject H0, m3 performs better than m2
SA	GWi	0.02	0.02	0.02	0.3	Accept H0, no significant difference between m1 and m2	1.89e-08	Reject H0, m3 performs better than m1	0.3	Accept H0, no significant difference between m2 and m3
SA	GA	0.12	0.12	0.12	0.08	Accept H0, no significant difference between m1 and m2	0.05	Accept H0, no significant difference between m1 and m3	0.04	Reject H0, m3 performs better than m2
SA	GWe	0.004	0.01	0.007	0.1	Accept H0, no significant difference between m1 and m2	0.08	Accept H0, no significant difference between m1 and m3	0.12	Accept H0, no significant difference between m2 and m3
SA	GF	0.004	0.011	0.015	0.07	Accept H0, no significant difference between m1 and m2	0.02	Reject H0, m3 performs better than m1	0.03	Reject H0, m3 performs better than m2
SA	TGW	0.093	0.095	0.09	0.32	Accept H0, no significant difference between m1 and m2	3.24e-09	Reject H0, m3 performs better than m1	0.32	Accept H0, no significant difference between m2 and m3
Shoot traits
SA	HD	0.014	0.015	0.012	0.47	Accept H0, no significant difference between m1 and m2	9.76e-09	Reject H0, m3 performs better than m1	0.47	Accept H0, no significant difference between m2 and m3
SA	PH	0.002	0.006	0.006	0.19	Accept H0, no significant difference between m1 and m2	0.11	Accept H0, no significant difference between m1 and m3	0.11	Accept H0, no significant difference between m2 and m3
SA	CDW	0.013	0.013	0.011	0.91	Accept H0, no significant difference between m1 and m2	5.64e-09	Reject H0, m3 performs better than m1	0.91	Accept H0, no significant difference between m2 and m3
Spike traits: potential spikelet number (PSN), final spikelet number (FSN), spikelet abortion (SA in %), spike length (SL in cm), spike weight (SW in g), spike density (SD) and awn length (AL)
Grain traits: grain number per spike (GNS), grain length (GL in cm), grain width (GWi in cm), grain area (GA in cm2), grain weight (GWe in g), grain set (GS in %), thousand-grain weight (TGW in g)
Shoot traits: heading date (HD in days from January 1st), plant height (PH in cm) and culm dry weight (CDW in g)
